# Supplementary material for: Integration host factor bends and bridges DNA in a multiplicity of binding modes with varying specificity
Source: Nucleic Acids Res. 2021 Aug 5;49(15):8684–98. doi: 10.1093/nar/gkab641 (PMC8421141; doi:10.1093/nar/gkab641)
Supplement: gkab641_Supplemental_Files [file gkab641_supplemental_files.zip]

Archive with 6 entries (6 files):
- MovieS1.mp4
- MovieS2.mp4
- MovieS3.mp4
- MovieS4.mp4
- MovieS5.mp4
- YoshuaWatson_RevSI.docx
